# Supplementary material for: Different SARS-CoV-2 variants inhibited by RRM designed peptide
Source: PLoS One. 2025 Jul 22;20(7):e0327582. doi: 10.1371/journal.pone.0327582 (PMC12282855; doi:10.1371/journal.pone.0327582)
Supplement: S2 File — (XLSX) [file pone.0327582.s002.xlsx]

## Sheet: Variant omicron raw data
OMICRON VARIANT
100 uM					50 uM					25 uM					12,5 uM					0,0 uM
viral RNA Ct	GAPDH Ct	dCT	ddCT		viral RNA Ct	GAPDH Ct	dCT	ddCT		viral RNA Ct	GAPDH Ct	dCT	ddCT		viral RNA Ct	GAPDH Ct	dCT	ddCT		viral RNA Ct	GAPDH Ct	dCT
31.7056	21.2544	10.4512	9.29856		28.305	21.9781	6.32687	5.17423		28.8626	21.2424	7.62014	6.4675		23.8982	21.4912	2.407	1.25436		22.3771	21.2244	1.15264
31.2658	20.2941	10.9717	12.4117		25.9733	21.0033	4.97007	6.41012		26.3326	21.8726	4.45997	5.90002		30.4556	21.1928	9.26279	10.7028		20.0827	21.5227	-1.44004
30.892	20.4258	10.4662	8.3517		32.3545	21.1787	11.1758	9.06135		24.7971	21.4575	3.33964	1.22519		28.3577	20.5685	7.78915	5.6747		23.6525	21.5381	2.11445
29.5443	22.0432	7.50106	4.82086		33.4666	21.7124	11.7542	9.07399		29.6357	20.6361	8.9996	6.31939		24.5134	20.2273	4.28609	1.60588		23.3746	20.6944	2.68021
28.9753	20.8894	8.08593	8.08579		31.4118	20.2645	11.1473	11.1472		27.1209	21.5831	5.53787	5.53772		28.3595	22.932	5.42747	5.42733		21.2709	21.2707	0.000143051
32.1781	21.3398	10.8383	8.83677		31.1686	21.7991	9.36956	7.36803		27.6896	21.8775	5.81212	3.81059		27.5577	22.4871	5.07051	3.06898		24.1753	22.1738	2.00153
31.3595	22.4816	8.87785	7.71982		26.5898	21.6777	4.91218	3.75414		26.4118	20.0692	6.34256	5.18453		26.5898	21.2809	5.3089	4.15087		22.1781	21.0201	1.15804
31.5577	20.2145	11.3432	10.1173		30.1209	21.4386	8.6824	7.45651		27.1686	20.145	7.02362	5.79773		29.9209	21.9797	7.94125	6.71537		22.3595	21.1336	1.22589
		9.81692	8.70531				8.5423	7.43069				6.14194	5.03033				5.93665	4.82504				1.11161

## Sheet: Delta variant raw data
DELTA VARIANT
100 uM				50 uM				25 uM				12,5 uM				0,0 uM
viral RNA Ct	GAPDH Ct	dCT	ddCT	viral RNA Ct	GAPDH Ct	dCT	ddCT	viral RNA Ct	GAPDH Ct	dCT	ddCT	viral RNA Ct	GAPDH Ct	dCT	ddCT	viral RNA Ct	GAPDH Ct	dCT
40	20.725	19.275	13.2516	33.1948	22.4123	10.7826	4.75914	31.4304	20.7675	10.6629	4.6395	28.9678	20.0107	8.9571	2.93366	27.1236	21.1002	6.02344
40	20.692	19.308	11.5261	36.0256	20.6873	15.3383	7.55632	33.1567	20.4298	12.7268	4.94484	29.1481	21.1339	8.01419	0.232225	29.154	21.372	7.78197
36.9351	20.0661	16.869	12.7131	35.5844	21.5018	14.0825	9.92663	31.1306	21.646	9.48459	5.32868	31.1663	20.8057	10.3607	6.20477	24.9856	20.8297	4.1559
36.6749	20.2554	16.4195	13.2923	42.9316	21.8143	21.1173	17.9901	33.1437	18.7081	14.4356	11.3085	31.4514	20.8503	10.6011	7.47398	24.125	20.9979	3.12715
34.602	19.1189	15.4831	10.4311	35.1026	22.255	12.8476	7.79553	32.0294	21.0233	11.0061	5.95408	28.9988	20.8769	8.12186	3.06979	26.1831	21.131	5.05207
34.9734	18.7105	16.263	8.41089	35.1043	20.7623	14.342	6.48992	32.4477	19.6915	12.7562	4.90411	32.7919	20.9467	11.8451	3.99305	28.281	21.107	7.85207
40	19.2672	20.7328	13.5588	34.8656	20.4775	14.3881	7.2141	33.5071	21.2118	12.2952	5.12126	25.8419	20.4342	5.40773	-1.76625	28.9831	21.131	7.17399
40	20.8249	19.1751	16.0011	35.0135	21.2205	13.7931	10.6191	30.2254	20.0459	10.1794	7.00544	31.1837	20.5942	10.5895	7.41549	24.281	21.107	3.17399
		17.9407	12.3981			22.0019	9.04386			11.6934	6.15079			9.23716	3.69459			5.54257

## Sheet: Raw data alfa variant
ALFA VARIANT
100 uM				50 uM				25 uM				12,5 uM				0,0 uM
viral RNA Ct	GAPDH Ct	dCT	ddCT	viral RNA Ct	GAPDH Ct	dCT	ddCT	viral RNA Ct	GAPDH Ct	dCT	ddCT	viral RNA Ct	GAPDH Ct	dCT	ddCT	viral RNA Ct	GAPDH Ct	dCT
35.2105	20.5191	14.6914	7.46706	34.9177	21.656	13.2617	6.03736	32.109	21.9307	10.1783	2.95395	23.5255	19.4137	4.11178	-3.11255	29.6735	22.4491	7.22434
36.2806	22.0382	14.2425	7.39747	33.7787	21.2887	12.49	5.64497	33.9438	22.6276	11.3162	4.47121	24.5778	21.5983	2.97947	-3.86552	28.5844	21.7394	6.84499
37.1741	22.2417	14.9323	6.92541	30.8634	21.6509	9.21252	1.20559	32.1681	21.8631	10.3051	2.29812	25.9065	20.1663	5.74023	-2.2667	29.1944	21.1874	8.00693
35.3645	21.6777	13.6868	9.69752	30.7899	21.6884	9.10152	5.11223	31.2966	21.3945	9.90206	5.91277	26.1946	22.223	3.97162	-0.0176666	26.1055	22.1162	3.98929
35.9718	21.4509	14.5209	11.3751	35.9262	22.2172	13.709	10.5632	27.569	20.2645	7.30457	4.15878	27.2832	21.7991	5.48416	2.33838	25.1881	22.0423	3.14579
36.2144	22.035	14.1794	9.96036	36.7553	21.6983	15.057	10.838	29.1853	20.5	8.68534	4.4663	27.62	21.145	6.47501	2.25597	25.4898	21.2707	4.21904
35.5306	21.8784	13.6522	8.87432	35.9234	21.4386	14.4849	9.70699	29.2617	20.2145	9.04722	4.26933	28.1429	22.2431	3.89982	-0.87807	26.7388	21.9609	4.77789
36.5481	21.4213	15.1268	12.708	36.9945	21.7202	15.2743	12.8555	31.0846	22.0692	9.01537	6.59662	26.7666	21.8327	4.93387	2.51512	23.9606	21.5418	2.41875
	average	14.379	9.30066		average	12.8239	7.74548		average	9.46926	4.39089		average	4.6995	-0.37888		average	5.07838

## Sheet: Variants statistic tables
ALFA VARIANT TABLE						DELTA VARIANT TABLE				OMICRON VARIANT TABLE				WUHAN VARIANT TABLE
	d CT		dd CT		factor		d CT	dd CT	factor		d CT	dd CT	factor		d CT	dd CT	factor
12,5 uM	4,69 ± 1,15 ns		-0.37		3,93±5,22 ns	12,5 uM	9,23±2,04*	3,69±3,32*	0,57±1,17 ns	12,5 uM	5,93±2,23***	4,82±3,06**	0,12±0,16***	12,5 uM	13,43±1,01***	10,99±1,51***	0,0007±0,0008***
25 uM	9,46 ±1,22***		4,39±1,39***		0,06±0,06*	25 uM	11,69±1,63*	6,15±2,21*	0,02±0,01 ns	25 uM	6,14±1,78 ns	5,03±1,74 ns	0,075±0,14 ns	25 uM	16,45±2,11*	14,01±1,37***	0,00008±00006*
50 uM	12,82±2,44**		7,74±3,86*		0,06±0,15 ns	50 uM	22±2,96*	9,04±4,05*	0,008±0,012*	50 uM	8,54±2,81*	7,43±2,35*	0,016±0,025 ns	50 uM	16,86±1,99 ns	14,43±2,15 ns	0,00009±0,0001 ns
100 uM	14,37±0,54*		9,03±2,04 ns		0,003±0,003 ns	100 uM	17,94±1,9*	12,39±2,28*	0,0005±0,0009*	100 uM	9,81±1,45 ns	8,7±2,16 ns	0,006±0,011 ns	100 uM	18,17±1,77 ns	15,73±1,29 ns	0,00002±0,00002*
control	5,07±2,03		1		1	control	3,17±	1	1	control	1.11161	1	1	control	2.43	1	1
*p < 0.05, **p < 0.001, ***p < 0.0001, ns represents no statistical difference (p > 0.05).

## Sheet: Alfa variant statistic 1
ALFA VARIANT
100 uM					50 uM					25 uM					12,5 uM					0,0 uM
viral RNA Ct	GAPDH Ct	dCT	ddCT	factor	viral RNA Ct	GAPDH Ct	dCT	ddCT	factor	viral RNA Ct	GAPDH Ct	dCT	ddCT	factor	viral RNA Ct	GAPDH Ct	dCT	ddCT	factor	viral RNA Ct	GAPDH Ct	dCT	factor
35.2105	20.5191	14.6914	7.46706	0.00565185	34.9177	21.656	13.2617	6.03736	0.0152256	32.109	21.9307	10.1783	2.95395	0.129054	23.5255	19.4137	4.11178	-3.11255	8.64913	29.6735	22.4491	7.22434	1
36.2806	22.0382	14.2425	7.39747	0.00593114	33.7787	21.2887	12.49	5.64497	0.0199846	33.9438	22.6276	11.3162	4.47121	0.0450851	24.5778	21.5983	2.97947	-3.86552	14.5759	28.5844	21.7394	6.84499	1
37.1741	22.2417	14.9323	6.92541	0.00822706	30.8634	21.6509	9.21252	1.20559	0.433593	32.1681	21.8631	10.3051	2.29812	0.203328	25.9065	20.1663	5.74023	-2.2667	4.81221	29.1944	21.1874	8.00693	1
35.3645	21.6777	13.6868	9.69752	0.00120435	30.7899	21.6884	9.10152	5.11223	0.0289111	31.2966	21.3945	9.90206	5.91277	0.0165988	26.1946	22.223	3.97162	-0.0176666	1.01232	26.1055	22.1162	3.98929	1
35.9718	21.4509	14.5209	11.3751	0.000376482	35.9262	22.2172	13.709	10.5632	0.000660936	27.569	20.2645	7.30457	4.15878	0.0559863	27.2832	21.7991	5.48416	2.33838	0.197733	25.1881	22.0423	3.14579	1
36.2144	22.035	14.1794	9.96036	0.00100377	36.7553	21.6983	15.057	10.838	0.000546314	29.1853	20.5	8.68534	4.4663	0.0452386	27.62	21.145	6.47501	2.25597	0.209355	25.4898	21.2707	4.21904	1
35.5306	21.8784	13.6522	8.87432	0.00213091	35.9234	21.4386	14.4849	9.70699	0.00119648	29.2617	20.2145	9.04722	4.26933	0.0518564	28.1429	22.2431	3.89982	-0.87807	1.83791	26.7388	21.9609	4.77789	1
36.5481	21.4213	15.1268	12.708	0.000149454	36.9945	21.7202	15.2743	12.8555	0.00013493	31.0846	22.0692	9.01537	6.59662	0.0103329	26.7666	21.8327	4.93387	2.51512	0.174934	23.9606	21.5418	2.41875	1
	average	14.379	9.30066	0.00308438		average	12.8239	7.74548	0.0625317		average	9.46926	4.39089	0.069685		average	4.6995	-0.37888	3.93369		average	5.07838
	sd	0.541019	2.04639	0.00306739		sd	2.44174	3.8637	0.150329		sd	1.22383	1.39932	0.0648451		sd	1.15755	2.57111	5.22559		sd	2.03981

## Sheet: Alfa variants statistics 2
12,5 uM			25 uM			50 uM			100 uM
dCT VALUES
t-Test: Two-Sample Assuming Equal Variances			t-Test: Two-Sample Assuming Equal Variances			t-Test: Two-Sample Assuming Equal Variances			t-Test: Two-Sample Assuming Equal Variances
	Variable 1	Variable 2		Variable 1	Variable 2		Variable 1	Variable 2		Variable 1	Variable 2
Mean	5.07838	4.6995	Mean	4.6995	9.46926	Mean	9.46926	12.8239	Mean	12.8239	14.379
Variance	4.16084	1.33992	Variance	1.33992	1.49776	Variance	1.49776	5.96209	Variance	5.96209	0.292702
Observations	8	8	Observations	8	8	Observations	8	8	Observations	8	8
Pooled Variance	2.75038		Pooled Variance	1.41884		Pooled Variance	3.72993		Pooled Variance	3.1274
Hypothesized Mean Difference	0		Hypothesized Mean Difference	0		Hypothesized Mean Difference	0		Hypothesized Mean Difference	0
df	14		df	14		df	14		df	14
t Stat	0.456915		t Stat	-8.00868		t Stat	-3.47392		t Stat	-1.75881
P(T<=t) one-tail	0.327371		P(T<=t) one-tail	6.76141e-07		P(T<=t) one-tail	0.00186166		P(T<=t) one-tail	0.0502184
t Critical one-tail	1.76131		t Critical one-tail	1.76131		t Critical one-tail	1.76131		t Critical one-tail	1.76131
P(T<=t) two-tail	0.654741		P(T<=t) two-tail	1.35228e-06		P(T<=t) two-tail	0.00372331		P(T<=t) two-tail	0.100437
t Critical two-tail	2.14479		t Critical two-tail	2.14479		t Critical two-tail	2.14479		t Critical two-tail	2.14479
ddCT VALUES
t-Test: Two-Sample Assuming Equal Variances			t-Test: Two-Sample Assuming Equal Variances			t-Test: Two-Sample Assuming Equal Variances			t-Test: Two-Sample Assuming Equal Variances
	Variable 1	Variable 2		Variable 1	Variable 2		Variable 1	Variable 2		Variable 1	Variable 2
Mean	1	-0.37888	Mean	-0.37888	4.39089	Mean	4.39089	7.74548	Mean	7.74548	9.30066
Variance	0	6.61062	Variance	6.61062	1.95809	Variance	1.95809	14.9281	Variance	14.9281	4.18771
Observations	8	8	Observations	8	8	Observations	8	8	Observations	8	8
Pooled Variance	3.30531		Pooled Variance	4.28435		Pooled Variance	8.44312		Pooled Variance	9.55793
Hypothesized Mean Difference	0		Hypothesized Mean Difference	0		Hypothesized Mean Difference	0		Hypothesized Mean Difference	0
df	14		df	14		df	14		df	14
t Stat	1.51688		t Stat	-4.60876		t Stat	-2.30897		t Stat	-1.00607
P(T<=t) one-tail	0.075775		P(T<=t) one-tail	0.000202822		P(T<=t) one-tail	0.0183601		P(T<=t) one-tail	0.165727
t Critical one-tail	1.76131		t Critical one-tail	1.76131		t Critical one-tail	1.76131		t Critical one-tail	1.76131
P(T<=t) two-tail	0.15155		P(T<=t) two-tail	0.000405645		P(T<=t) two-tail	0.0367201		P(T<=t) two-tail	0.331453
t Critical two-tail	2.14479		t Critical two-tail	2.14479		t Critical two-tail	2.14479		t Critical two-tail	2.14479
FACTOR
t-Test: Two-Sample Assuming Equal Variances			t-Test: Two-Sample Assuming Equal Variances			t-Test: Two-Sample Assuming Equal Variances			t-Test: Two-Sample Assuming Equal Variances
	Variable 1	Variable 2		Variable 1	Variable 2		Variable 1	Variable 2		Variable 1	Variable 2
Mean	1	3.93369	Mean	3.93369	0.069685	Mean	0.069685	0.0625317	Mean	0.0625317	0.00308438
Variance	0	27.3068	Variance	27.3068	0.00420488	Variance	0.00420488	0.0225987	Variance	0.0225987	9.40888e-06
Observations	8	8	Observations	8	8	Observations	8	8	Observations	8	8
Pooled Variance	13.6534		Pooled Variance	13.6555		Pooled Variance	0.0134018		Pooled Variance	0.011304
Hypothesized Mean Difference	0		Hypothesized Mean Difference	0		Hypothesized Mean Difference	0		Hypothesized Mean Difference	0
df	14		df	14		df	14		df	14
t Stat	-1.5879		t Stat	2.09129		t Stat	0.123583		t Stat	1.11827
P(T<=t) one-tail	0.067315		P(T<=t) one-tail	0.0276076		P(T<=t) one-tail	0.451701		P(T<=t) one-tail	0.141138
t Critical one-tail	1.76131		t Critical one-tail	1.76131		t Critical one-tail	1.76131		t Critical one-tail	1.76131
P(T<=t) two-tail	0.13463		P(T<=t) two-tail	0.0552153		P(T<=t) two-tail	0.903402		P(T<=t) two-tail	0.282275
t Critical two-tail	2.14479		t Critical two-tail	2.14479		t Critical two-tail	2.14479		t Critical two-tail	2.14479

## Sheet: Delta variant statistics 1
DELTA VARIANT
100 uM					50 uM					25 uM					12,5 uM					0,0 uM
viral RNA Ct	GAPDH Ct	dCT	ddCT	factor	viral RNA Ct	GAPDH Ct	dCT	ddCT	factor	viral RNA Ct	GAPDH Ct	dCT	ddCT	factor	viral RNA Ct	GAPDH Ct	dCT	ddCT	factor	viral RNA Ct	GAPDH Ct	dCT	factor
40	20.725	19.275	13.2516	0.000102537	33.1948	22.4123	10.7826	4.75914	0.0369279	31.4304	20.7675	10.6629	4.6395	0.0401211	28.9678	20.0107	8.9571	2.93366	0.130882	27.1236	21.1002	6.02344	1
40	20.692	19.308	11.5261	0.000339084	36.0256	20.6873	15.3383	7.55632	0.00531279	33.1567	20.4298	12.7268	4.94484	0.032468	29.1481	21.1339	8.01419	0.232225	0.851321	29.154	21.372	7.78197	1
36.9351	20.0661	16.869	12.7131	0.000148931	35.5844	21.5018	14.0825	9.92663	0.00102751	31.1306	21.646	9.48459	5.32868	0.0248832	31.1663	20.8057	10.3607	6.20477	0.0135575	24.9856	20.8297	4.1559	1
36.6749	20.2554	16.4195	13.2923	9.96818e-05	42.9316	21.8143	21.1173	17.9901	3.84084e-06	33.1437	18.7081	14.4356	11.3085	0.000394291	31.4514	20.8503	10.6011	7.47398	0.0056248	24.125	20.9979	3.12715	1
34.602	19.1189	15.4831	10.4311	0.00072433	35.1026	22.255	12.8476	7.79553	0.00450101	32.0294	21.0233	11.0061	5.95408	0.0161304	28.9988	20.8769	8.12186	3.06979	0.119097	26.1831	21.131	5.05207	1
34.9734	18.7105	16.263	8.41089	0.00293813	35.1043	20.7623	14.342	6.48992	0.011126	32.4477	19.6915	12.7562	4.90411	0.0333976	32.7919	20.9467	11.8451	3.99305	0.0628019	28.281	21.107	7.85207	1
40	19.2672	20.7328	13.5588	8.28695e-05	34.8656	20.4775	14.3881	7.2141	0.00673504	33.5071	21.2118	12.2952	5.12126	0.0287308	25.8419	20.4342	5.40773	-1.76625	3.40169	28.9831	21.131	7.17399	1
40	20.8249	19.1751	16.0011	1.52472e-05	35.0135	21.2205	13.7931	10.6191	0.000635818	30.2254	20.0459	10.1794	7.00544	0.00778311	31.1837	20.5942	10.5895	7.41549	0.00585753	24.281	21.107	3.17399	1
	average	17.9407	12.3981	0.000556351		average	22.0019	9.04386	0.00828374		average	11.6934	6.15079	0.0229886		average	9.23716	3.69459	0.573854		average	5.54257
	sd	1.90062	2.28297	0.000988921		sd	2.96871	4.05845	0.0121526		sd	1.63814	2.21678	0.0137167		sd	2.04365	3.32302	1.177		sd	1.95847

## Sheet: Delta variant statistics 2
d CT
12,5 uM			25 uM			50 uM			100 uM
t-Test: Two-Sample Assuming Equal Variances			t-Test: Two-Sample Assuming Equal Variances			t-Test: Two-Sample Assuming Equal Variances			t-Test: Two-Sample Assuming Equal Variances
	Variable 1	Variable 2		Variable 1	Variable 2		Variable 1	Variable 2		Variable 1	Variable 2
Mean	5.54257	9.23716	Mean	9.23716	11.6934	Mean	11.6934	14.5864	Mean	14.5864	17.9407
Variance	3.83562	4.17649	Variance	4.17649	2.6835	Variance	2.6835	8.81325	Variance	8.81325	3.61237
Observations	8	8	Observations	8	8	Observations	8	8	Observations	8	8
Pooled Variance	4.00605		Pooled Variance	3.42999		Pooled Variance	5.74837		Pooled Variance	6.21281
Hypothesized Mean Difference	0		Hypothesized Mean Difference	0		Hypothesized Mean Difference	0		Hypothesized Mean Difference	0
df	14		df	14		df	14		df	14
t Stat	-3.6918		t Stat	-2.65245		t Stat	-2.41333		t Stat	-2.69142
P(T<=t) one-tail	0.00120812		P(T<=t) one-tail	0.00946908		P(T<=t) one-tail	0.0150453		P(T<=t) one-tail	0.00877454
t Critical one-tail	1.76131		t Critical one-tail	1.76131		t Critical one-tail	1.76131		t Critical one-tail	1.76131
P(T<=t) two-tail	0.00241625		P(T<=t) two-tail	0.0189382		P(T<=t) two-tail	0.0300905		P(T<=t) two-tail	0.0175491
t Critical two-tail	2.14479		t Critical two-tail	2.14479		t Critical two-tail	2.14479		t Critical two-tail	2.14479
dd CT
12,5 uM			25 uM			50 uM			100 uM
t-Test: Two-Sample Assuming Equal Variances			t-Test: Two-Sample Assuming Equal Variances			t-Test: Two-Sample Assuming Equal Variances			t-Test: Two-Sample Assuming Equal Variances
	Variable 1	Variable 2		Variable 1	Variable 2		Variable 1	Variable 2		Variable 1	Variable 2
Mean	1	3.69459	Mean	3.69459	6.15079	Mean	6.15079	9.04386	Mean	9.04386	12.3981
Variance	0	11.0424	Variance	11.0424	4.91414	Variance	4.91414	16.471	Variance	16.471	5.21194
Observations	8	8	Observations	8	8	Observations	8	8	Observations	8	8
Pooled Variance	5.52122		Pooled Variance	7.97829		Pooled Variance	10.6926		Pooled Variance	10.8415
Hypothesized Mean Difference	0		Hypothesized Mean Difference	0		Hypothesized Mean Difference	0		Hypothesized Mean Difference	0
df	14		df	14		df	14		df	14
t Stat	-2.29353		t Stat	-1.73916		t Stat	-1.76949		t Stat	-2.03742
P(T<=t) one-tail	0.0189055		P(T<=t) one-tail	0.051968		P(T<=t) one-tail	0.0492904		P(T<=t) one-tail	0.0304854
t Critical one-tail	1.76131		t Critical one-tail	1.76131		t Critical one-tail	1.76131		t Critical one-tail	1.76131
P(T<=t) two-tail	0.037811		P(T<=t) two-tail	0.103936		P(T<=t) two-tail	0.0985807		P(T<=t) two-tail	0.0609708
t Critical two-tail	2.14479		t Critical two-tail	2.14479		t Critical two-tail	2.14479		t Critical two-tail	2.14479
faktor
12,5 uM			25 uM			50 uM			100 uM
t-Test: Two-Sample Assuming Equal Variances			t-Test: Two-Sample Assuming Equal Variances			t-Test: Two-Sample Assuming Equal Variances			t-Test: Two-Sample Assuming Equal Variances
	Variable 1	Variable 2		Variable 1	Variable 2		Variable 1	Variable 2		Variable 1	Variable 2
Mean	1	0.573854	Mean	0.573854	0.0229886	Mean	0.0229886	0.00828374	Mean	0.00828374	0.000556351
Variance	0	1.38533	Variance	1.38533	0.000188148	Variance	0.000188148	0.000147686	Variance	0.000147686	9.77964e-07
Observations	8	8	Observations	8	8	Observations	8	8	Observations	8	8
Pooled Variance	0.692664		Pooled Variance	0.692758		Pooled Variance	0.000167917		Pooled Variance	7.43321e-05
Hypothesized Mean Difference	0		Hypothesized Mean Difference	0		Hypothesized Mean Difference	0		Hypothesized Mean Difference	0
df	14		df	14		df	14		df	14
t Stat	1.02406		t Stat	1.32369		t Stat	2.26956		t Stat	1.79256
P(T<=t) one-tail	0.161588		P(T<=t) one-tail	0.103408		P(T<=t) one-tail	0.0197827		P(T<=t) one-tail	0.0473352
t Critical one-tail	1.76131		t Critical one-tail	1.76131		t Critical one-tail	1.76131		t Critical one-tail	1.76131
P(T<=t) two-tail	0.323175		P(T<=t) two-tail	0.206816		P(T<=t) two-tail	0.0395654		P(T<=t) two-tail	0.0946704
t Critical two-tail	2.14479		t Critical two-tail	2.14479		t Critical two-tail	2.14479		t Critical two-tail	2.14479

## Sheet: Delta variant statistic 3
t-Test: Two-Sample Assuming Equal Variances
	Variable 1	Variable 2
Mean	0.00828374	0.000556351
Variance	0.000147686	9.77964e-07
Observations	8	8
Pooled Variance	7.43321e-05
Hypothesized Mean Difference	0
df	14
t Stat	1.79256
P(T<=t) one-tail	0.0473352
t Critical one-tail	1.76131
P(T<=t) two-tail	0.0946704
t Critical two-tail	2.14479

## Sheet: Variant omicron statistic 1
OMICRON VARIANT
100 uM					50 uM					25 uM					12,5 uM					0,0 uM
viral RNA Ct	GAPDH Ct	dCT	ddCT	factor	viral RNA Ct	GAPDH Ct	dCT	ddCT	factor	viral RNA Ct	GAPDH Ct	dCT	ddCT	factor	viral RNA Ct	GAPDH Ct	dCT	ddCT	factor	viral RNA Ct	GAPDH Ct	dCT	factor
31.7056	21.2544	10.4512	9.29856	0.00158801	28.305	21.9781	6.32687	5.17423	0.027695	28.8626	21.2424	7.62014	6.4675	0.0113003	23.8982	21.4912	2.407	1.25436	0.419181	22.3771	21.2244	1.15264	1
31.2658	20.2941	10.9717	12.4117	0.000183525	25.9733	21.0033	4.97007	6.41012	0.0117588	26.3326	21.8726	4.45997	5.90002	0.0167462	30.4556	21.1928	9.26279	10.7028	0.000599963	20.0827	21.5227	-1.44004	1
30.892	20.4258	10.4662	8.3517	0.00306116	32.3545	21.1787	11.1758	9.06135	0.00187181	24.7971	21.4575	3.33964	1.22519	0.42774	28.3577	20.5685	7.78915	5.6747	0.019577	23.6525	21.5381	2.11445	1
29.5443	22.0432	7.50106	4.82086	0.0353816	33.4666	21.7124	11.7542	9.07399	0.00185549	29.6357	20.6361	8.9996	6.31939	0.012522	24.5134	20.2273	4.28609	1.60588	0.328535	23.3746	20.6944	2.68021	1
28.9753	20.8894	8.08593	8.08579	0.00368074	31.4118	20.2645	11.1473	11.1472	0.000440922	27.1209	21.5831	5.53787	5.53772	0.0215268	28.3595	22.932	5.42747	5.42733	0.0232387	21.2709	21.2707	0.000143051	1
32.1781	21.3398	10.8383	8.83677	0.00218709	31.1686	21.7991	9.36956	7.36803	0.00605344	27.6896	21.8775	5.81212	3.81059	0.0712686	27.5577	22.4871	5.07051	3.06898	0.119164	24.1753	22.1738	2.00153	1
31.3595	22.4816	8.87785	7.71982	0.00474355	26.5898	21.6777	4.91218	3.75414	0.0741124	26.4118	20.0692	6.34256	5.18453	0.0274981	26.5898	21.2809	5.3089	4.15087	0.0562943	22.1781	21.0201	1.15804	1
31.5577	20.2145	11.3432	10.1173	0.000900316	30.1209	21.4386	8.6824	7.45651	0.00569334	27.1686	20.145	7.02362	5.79773	0.0179766	29.9209	21.9797	7.94125	6.71537	0.00951641	22.3595	21.1336	1.22589	1
	average	9.81692	8.70531	0.00646575		average	8.5423	7.43069	0.0161851		average	6.14194	5.03033	0.0758224		average	5.93665	4.82504	0.122013		average	1.11161
	sd	1.45265	2.16034	0.0117776		sd	2.81802	2.35513	0.0250099		sd	1.78584	1.74522	0.143505		sd	2.23925	3.06728	0.161658		sd	1.31047

[truncated: 4 more sheets: Variant omicron statistics 2, Variant wuhan raw data, Variant Wuhan statistics 1, Variant wuhan statistics 2]
